# Supplementary material for: Association of Gut Microbial Genera with Heart Rate Variability in the General Japanese Population: The Iwaki Cross-Sectional Research Study
Source: Metabolites. 2022 Aug 7;12(8):730. doi: 10.3390/metabo12080730 (PMC9414323; doi:10.3390/metabo12080730)
Supplement: Supplementary file 1 [file metabolites-12-00730-s001.zip]

Archive with 1 entries (1 files):
- metabolites-1808987-supplementary.pdf
